# Supplementary material for: A molecular signature for delayed graft function
Source: Aging Cell. 2018 Aug 9;17(5):e12825. doi: 10.1111/acel.12825 (PMC6156499; doi:10.1111/acel.12825)
Supplement: Supplementary file 4 [file ACEL-17-e12825-s004.xps]

Archive with 138 entries (138 files):
- [Content_Types].xml
- _rels/.rels
- docProps/thumbnail.jpeg
- docProps/core.xml
- FixedDocSeq.fdseq
- Resources/Images/image_78.png
- Resources/Images/image_77.png
- Resources/Images/image_76.png
- Resources/Images/image_75.png
- Documents/1/Pages/12.fpage
- Resources/Images/image_80.png
- Resources/Images/image_74.png
- Resources/Images/image_86.png
- Resources/Images/image_85.png
- Resources/Images/image_84.png
- Resources/Images/image_83.png
- Resources/Images/image_82.png
- Resources/Images/image_81.png
- Resources/Images/image_79.png
- Resources/Images/image_71.png
- Resources/Images/image_72.png
- Resources/Images/image_64.png
- Resources/Images/image_63.png
- Documents/1/Pages/10.fpage
- Resources/Images/image_62.png
- Resources/Images/image_61.png
- Resources/Images/image_60.png
- Resources/Images/image_65.png
- Resources/Images/image_66.png
- Resources/Images/image_67.png
- Documents/1/Structure/DocStructure.struct
- Documents/1/Pages/11.fpage
- Resources/Images/image_70.png
- Resources/Images/image_69.png
- Resources/Images/image_68.png
- Resources/Images/image_73.png
- Documents/1/Structure/Fragments/3.frag
- Documents/1/Structure/Fragments/2.frag
- Documents/1/Pages/_rels/5.fpage.rels
- Documents/1/Pages/_rels/4.fpage.rels
- Documents/1/Pages/_rels/3.fpage.rels
- Documents/1/Pages/_rels/2.fpage.rels
- Documents/1/Pages/_rels/1.fpage.rels
- Resources/20EB318B-0744-7277-1363-D3134C6E677B.odttf
- Documents/1/Pages/_rels/6.fpage.rels
- Documents/1/Pages/_rels/7.fpage.rels
- Documents/1/Pages/_rels/8.fpage.rels
- Documents/1/_rels/FixedDoc.fdoc.rels
- Documents/1/Pages/_rels/12.fpage.rels
- Documents/1/Pages/_rels/11.fpage.rels
- Documents/1/Pages/_rels/10.fpage.rels
- Documents/1/Pages/_rels/9.fpage.rels
- Resources/05BB4B07-7485-492B-192F-DD3C59533A15.odttf
- Resources/36FD635A-7190-2112-CA35-190B38196C2B.odttf
- Resources/3FEA6D45-3241-5E1E-D04C-0A79D85DAE3B.odttf
- Documents/1/Structure/Fragments/8.frag
- Documents/1/Structure/Fragments/7.frag
- Documents/1/Structure/Fragments/6.frag
- Documents/1/Structure/Fragments/5.frag
- Documents/1/Structure/Fragments/4.frag
- Resources/Images/image_59.png
- Documents/1/Structure/Fragments/9.frag
- Documents/1/Structure/Fragments/10.frag
- Documents/1/Structure/Fragments/11.frag
- Resources/2E3C7560-72E4-1AE5-E835-FB0CDE2B944D.odttf
- Resources/2BB31994-2BBC-0E22-626E-786A21461510.odttf
- Resources/279350A2-147E-0033-A34E-D5732D430F07.odttf
- Documents/1/FixedDoc.fdoc
- Documents/1/Structure/Fragments/12.frag
- Documents/1/Structure/Fragments/1.frag
- Resources/Images/image_57.png
- Resources/Images/image_56.png
- Documents/1/Pages/5.fpage
- Resources/Images/image_17.png
- Resources/Images/image_16.png
- Resources/Images/image_15.png
- Resources/Images/image_14.png
- Resources/Images/image_13.png
- Resources/Images/image_18.png
- Resources/Images/image_19.png
- Resources/Images/image_20.png
- Resources/Images/image_25.png
- Resources/Images/image_24.png
- Resources/Images/image_23.png
- Resources/Images/image_22.png
- Resources/Images/image_21.png
- Resources/Images/image_12.png
- Resources/Images/image_11.png
- Resources/Images/image_10.png
- Resources/Images/image_2.png
- Resources/Images/image_1.png
- Resources/Images/image_0.png
- Documents/1/Pages/3.fpage
- Documents/1/Pages/2.fpage
- Documents/1/Pages/1.fpage
- Resources/Images/image_3.png
- Resources/Images/image_4.png
- Resources/Images/image_5.png
- Resources/Images/image_9.png
- Documents/1/Pages/4.fpage
- Resources/Images/image_8.png
- Resources/Images/image_7.png
- Resources/Images/image_6.png
- Resources/Images/image_26.png
- Documents/1/Pages/6.fpage
- Resources/Images/image_27.png
- Resources/Images/image_48.png
- Resources/Images/image_47.png
- Resources/Images/image_46.png
- Resources/Images/image_45.png
- Documents/1/Pages/8.fpage
- Resources/Images/image_44.png
- Resources/Images/image_49.png
- Resources/Images/image_50.png
- Resources/Images/image_51.png
- Resources/Images/image_55.png
- Resources/Images/image_54.png
- Documents/1/Pages/9.fpage
- Resources/Images/image_53.png
- Resources/Images/image_52.png
- Resources/Images/image_43.png
- Resources/Images/image_42.png
- Resources/Images/image_41.png
- Resources/Images/image_33.png
- Resources/Images/image_32.png
- Resources/Images/image_31.png
- Resources/Images/image_30.png
- Resources/Images/image_29.png
- Resources/Images/image_28.png
- Resources/Images/image_34.png
- Resources/Images/image_35.png
- Documents/1/Pages/7.fpage
- Resources/Images/image_40.png
- Resources/Images/image_39.png
- Resources/Images/image_38.png
- Resources/Images/image_37.jpg
- Resources/Images/image_36.png
- Resources/Images/image_58.png
