# Supplementary material for: A molecular signature for delayed graft function
Source: Aging Cell. 2018 Aug 9;17(5):e12825. doi: 10.1111/acel.12825 (PMC6156499; doi:10.1111/acel.12825)
Supplement: Supplementary file 4 [file ACEL-17-e12825-s004.xps › Documents/1/Pages/_rels/5.fpage.rels]

<?xml version="1.0" encoding="UTF-8" standalone="yes"?>
<Relationships xmlns="http://schemas.openxmlformats.org/package/2006/relationships"><Relationship Id="rId8" Type="http://schemas.microsoft.com/xps/2005/06/required-resource" Target="../../../Resources/Images/image_20.png"/><Relationship Id="rId13" Type="http://schemas.microsoft.com/xps/2005/06/required-resource" Target="../../../Resources/Images/image_25.png"/><Relationship Id="rId3" Type="http://schemas.microsoft.com/xps/2005/06/required-resource" Target="../../../Resources/05BB4B07-7485-492B-192F-DD3C59533A15.odttf"/><Relationship Id="rId7" Type="http://schemas.microsoft.com/xps/2005/06/required-resource" Target="../../../Resources/Images/image_19.png"/><Relationship Id="rId12" Type="http://schemas.microsoft.com/xps/2005/06/required-resource" Target="../../../Resources/Images/image_24.png"/><Relationship Id="rId2" Type="http://schemas.microsoft.com/xps/2005/06/required-resource" Target="../../../Resources/2BB31994-2BBC-0E22-626E-786A21461510.odttf"/><Relationship Id="rId1" Type="http://schemas.microsoft.com/xps/2005/06/required-resource" Target="../../../Resources/279350A2-147E-0033-A34E-D5732D430F07.odttf"/><Relationship Id="rId6" Type="http://schemas.microsoft.com/xps/2005/06/required-resource" Target="../../../Resources/Images/image_18.png"/><Relationship Id="rId11" Type="http://schemas.microsoft.com/xps/2005/06/required-resource" Target="../../../Resources/Images/image_23.png"/><Relationship Id="rId5" Type="http://schemas.microsoft.com/xps/2005/06/required-resource" Target="../../../Resources/20EB318B-0744-7277-1363-D3134C6E677B.odttf"/><Relationship Id="rId15" Type="http://schemas.microsoft.com/xps/2005/06/storyfragments" Target="../Structure/Fragments/5.frag"/><Relationship Id="rId10" Type="http://schemas.microsoft.com/xps/2005/06/required-resource" Target="../../../Resources/Images/image_22.png"/><Relationship Id="rId4" Type="http://schemas.microsoft.com/xps/2005/06/required-resource" Target="../../../Resources/2E3C7560-72E4-1AE5-E835-FB0CDE2B944D.odttf"/><Relationship Id="rId9" Type="http://schemas.microsoft.com/xps/2005/06/required-resource" Target="../../../Resources/Images/image_21.png"/><Relationship Id="rId14" Type="http://schemas.microsoft.com/xps/2005/06/required-resource" Target="../../../Resources/Images/image_26.png"/></Relationships>
