# Supplementary material for: A molecular signature for delayed graft function
Source: Aging Cell. 2018 Aug 9;17(5):e12825. doi: 10.1111/acel.12825 (PMC6156499; doi:10.1111/acel.12825)
Supplement: Supplementary file 4 [file ACEL-17-e12825-s004.xps › Documents/1/Pages/_rels/12.fpage.rels]

<?xml version="1.0" encoding="UTF-8" standalone="yes"?>
<Relationships xmlns="http://schemas.openxmlformats.org/package/2006/relationships"><Relationship Id="rId8" Type="http://schemas.microsoft.com/xps/2005/06/required-resource" Target="../../../Resources/Images/image_83.png"/><Relationship Id="rId3" Type="http://schemas.microsoft.com/xps/2005/06/required-resource" Target="../../../Resources/20EB318B-0744-7277-1363-D3134C6E677B.odttf"/><Relationship Id="rId7" Type="http://schemas.microsoft.com/xps/2005/06/required-resource" Target="../../../Resources/Images/image_82.png"/><Relationship Id="rId12" Type="http://schemas.microsoft.com/xps/2005/06/storyfragments" Target="../Structure/Fragments/12.frag"/><Relationship Id="rId2" Type="http://schemas.microsoft.com/xps/2005/06/required-resource" Target="../../../Resources/2BB31994-2BBC-0E22-626E-786A21461510.odttf"/><Relationship Id="rId1" Type="http://schemas.microsoft.com/xps/2005/06/required-resource" Target="../../../Resources/279350A2-147E-0033-A34E-D5732D430F07.odttf"/><Relationship Id="rId6" Type="http://schemas.microsoft.com/xps/2005/06/required-resource" Target="../../../Resources/Images/image_81.png"/><Relationship Id="rId11" Type="http://schemas.microsoft.com/xps/2005/06/required-resource" Target="../../../Resources/Images/image_86.png"/><Relationship Id="rId5" Type="http://schemas.microsoft.com/xps/2005/06/required-resource" Target="../../../Resources/Images/image_80.png"/><Relationship Id="rId10" Type="http://schemas.microsoft.com/xps/2005/06/required-resource" Target="../../../Resources/Images/image_85.png"/><Relationship Id="rId4" Type="http://schemas.microsoft.com/xps/2005/06/required-resource" Target="../../../Resources/Images/image_79.png"/><Relationship Id="rId9" Type="http://schemas.microsoft.com/xps/2005/06/required-resource" Target="../../../Resources/Images/image_84.png"/></Relationships>
