# Supplementary material for: A molecular signature for delayed graft function
Source: Aging Cell. 2018 Aug 9;17(5):e12825. doi: 10.1111/acel.12825 (PMC6156499; doi:10.1111/acel.12825)
Supplement: Supplementary file 7 [file ACEL-17-e12825-s007.xps]

Archive with 52 entries (52 files):
- [Content_Types].xml
- _rels/.rels
- docProps/thumbnail.jpeg
- docProps/core.xml
- Documents/1/FixedDoc.fdoc
- FixedDocSeq.fdseq
- Resources/7A171AFC-6F8E-0142-8E36-6555DB02F549.odttf
- Resources/193B2FBA-678C-5092-457C-CC5C8508DD74.odttf
- Documents/1/Structure/Fragments/4.frag
- Resources/1F3A7DE8-38F3-1330-F16C-344A06473256.odttf
- Documents/1/Structure/Fragments/3.frag
- Documents/1/Structure/Fragments/2.frag
- Documents/1/Structure/Fragments/1.frag
- Documents/1/Structure/Fragments/5.frag
- Resources/02B17F49-4CC0-3E2A-D955-F87A4077E96E.odttf
- Documents/1/Structure/DocStructure.struct
- Documents/1/Pages/_rels/3.fpage.rels
- Documents/1/Pages/_rels/4.fpage.rels
- Documents/1/Pages/_rels/5.fpage.rels
- Documents/1/_rels/FixedDoc.fdoc.rels
- Documents/1/Pages/_rels/2.fpage.rels
- Documents/1/Pages/_rels/1.fpage.rels
- Resources/356E6FD6-5164-5BB6-D174-3C49F754431E.odttf
- Resources/61597087-411C-399A-803D-9F0BFE6D1812.odttf
- Resources/3C2A7259-1D5A-3651-8A0C-73622A632475.odttf
- Resources/4AE8741D-5283-1A2A-8160-854B8D4EAB3E.odttf
- Resources/18350D78-0980-5788-6A44-C502DE5A8B72.odttf
- Documents/1/Pages/5.fpage
- Resources/Images/image_18.jpg
- Resources/Images/image_3.jpg
- Resources/Images/image_4.png
- Resources/Images/image_5.jpg
- Resources/Images/image_6.png
- Resources/Images/image_2.png
- Resources/Images/image_1.jpg
- Resources/Images/image_0.png
- Documents/1/Pages/3.fpage
- Documents/1/Pages/2.fpage
- Documents/1/Pages/1.fpage
- Resources/Images/image_7.jpg
- Resources/Images/image_8.png
- Resources/Images/image_9.jpg
- Resources/Images/image_17.jpg
- Resources/Images/image_16.jpg
- Resources/Images/image_15.jpg
- Resources/Images/image_14.jpg
- Resources/Images/image_13.jpg
- Resources/Images/image_12.png
- Documents/1/Pages/4.fpage
- Resources/Images/image_11.jpg
- Resources/Images/image_10.png
- Resources/Images/image_19.jpg
