# Supplementary material for: A molecular signature for delayed graft function
Source: Aging Cell. 2018 Aug 9;17(5):e12825. doi: 10.1111/acel.12825 (PMC6156499; doi:10.1111/acel.12825)
Supplement: Supplementary file 7 [file ACEL-17-e12825-s007.xps › Documents/1/Pages/_rels/4.fpage.rels]

<?xml version="1.0" encoding="UTF-8" standalone="yes"?>
<Relationships xmlns="http://schemas.openxmlformats.org/package/2006/relationships"><Relationship Id="rId8" Type="http://schemas.microsoft.com/xps/2005/06/required-resource" Target="../../../Resources/Images/image_13.jpg"/><Relationship Id="rId13" Type="http://schemas.microsoft.com/xps/2005/06/required-resource" Target="../../../Resources/Images/image_16.jpg"/><Relationship Id="rId3" Type="http://schemas.microsoft.com/xps/2005/06/required-resource" Target="../../../Resources/4AE8741D-5283-1A2A-8160-854B8D4EAB3E.odttf"/><Relationship Id="rId7" Type="http://schemas.microsoft.com/xps/2005/06/required-resource" Target="../../../Resources/Images/image_12.png"/><Relationship Id="rId12" Type="http://schemas.microsoft.com/xps/2005/06/required-resource" Target="../../../Resources/Images/image_15.jpg"/><Relationship Id="rId2" Type="http://schemas.microsoft.com/xps/2005/06/required-resource" Target="../../../Resources/7A171AFC-6F8E-0142-8E36-6555DB02F549.odttf"/><Relationship Id="rId16" Type="http://schemas.microsoft.com/xps/2005/06/storyfragments" Target="../Structure/Fragments/4.frag"/><Relationship Id="rId1" Type="http://schemas.microsoft.com/xps/2005/06/required-resource" Target="../../../Resources/193B2FBA-678C-5092-457C-CC5C8508DD74.odttf"/><Relationship Id="rId6" Type="http://schemas.microsoft.com/xps/2005/06/required-resource" Target="../../../Resources/02B17F49-4CC0-3E2A-D955-F87A4077E96E.odttf"/><Relationship Id="rId11" Type="http://schemas.microsoft.com/xps/2005/06/required-resource" Target="../../../Resources/3C2A7259-1D5A-3651-8A0C-73622A632475.odttf"/><Relationship Id="rId5" Type="http://schemas.microsoft.com/xps/2005/06/required-resource" Target="../../../Resources/61597087-411C-399A-803D-9F0BFE6D1812.odttf"/><Relationship Id="rId15" Type="http://schemas.microsoft.com/xps/2005/06/required-resource" Target="../../../Resources/Images/image_18.jpg"/><Relationship Id="rId10" Type="http://schemas.microsoft.com/xps/2005/06/required-resource" Target="../../../Resources/Images/image_14.jpg"/><Relationship Id="rId4" Type="http://schemas.microsoft.com/xps/2005/06/required-resource" Target="../../../Resources/1F3A7DE8-38F3-1330-F16C-344A06473256.odttf"/><Relationship Id="rId9" Type="http://schemas.microsoft.com/xps/2005/06/required-resource" Target="../../../Resources/356E6FD6-5164-5BB6-D174-3C49F754431E.odttf"/><Relationship Id="rId14" Type="http://schemas.microsoft.com/xps/2005/06/required-resource" Target="../../../Resources/Images/image_17.jpg"/></Relationships>
